# Supplementary material for: Lateral septum DREADD activation alters male prairie vole prosocial and antisocial behaviors, not partner preferences
Source: Commun Biol. 2022 Nov 26;5:1299. doi: 10.1038/s42003-022-04274-z (PMC9701193; doi:10.1038/s42003-022-04274-z)
Supplement: Supplementary file 3 — Supplementary Dataset 1 [file 42003_2022_4274_MOESM3_ESM.xlsx]

## Sheet: Sheet1
Nonsocial			Social
hM3+C21	hM3+saline	sham+C21	hM3+C21	hM3+saline	sham+C21
338.398	331.091	305.966	239.968	225.654	293.587
0	597.118	102.2	600.054	0	492.816
68.9342	589.344	372.965	524.046	9.84297	226.422
234.463	113.011	295.489	363.689	481.705	304.431
42.4749	179.976	107.071	550.272	413.038	489.412
236.098	225.921	228.157	355.682	328.922	371.197
156.687	600.054	600.054	442.5	0	0
2.23552	329.589	600.054	586.808	222.651	0
283.077	183.847	497.454	299.96	413.838	100.699
405.464	421.913	189.486	40.8733	163.026	398.624
		97.5288			486.476
		64.6299			535.357
