# Supplementary material for: Lateral septum DREADD activation alters male prairie vole prosocial and antisocial behaviors, not partner preferences
Source: Commun Biol. 2022 Nov 26;5:1299. doi: 10.1038/s42003-022-04274-z (PMC9701193; doi:10.1038/s42003-022-04274-z)
Supplement: Supplementary file 4 — Supplementary Dataset 2 [file 42003_2022_4274_MOESM4_ESM.xlsx]

## Sheet: Sheet1
hM3+C21	hM3+saline	sham+C21
58	74	305.866
600	600	61.627
6	397	219.715
2	47	0.233562
22	3	43.9764
3	23	100.031
47	600	600
3	7	600
44	37	496.786
110	117	58.7242
		38.5377
		64.6967
