# Supplementary material for: Lateral septum DREADD activation alters male prairie vole prosocial and antisocial behaviors, not partner preferences
Source: Commun Biol. 2022 Nov 26;5:1299. doi: 10.1038/s42003-022-04274-z (PMC9701193; doi:10.1038/s42003-022-04274-z)
Supplement: Supplementary file 5 — Supplementary Dataset 3 [file 42003_2022_4274_MOESM5_ESM.xlsx]

## Sheet: Sheet1
Nonsocial			Social
hM3+C21	hM3+saline	sham+C21	hM3+C21	hM3+saline	sham+C21
19	21	2	23	20	2
0	4	17	1	0	18
10	6	16	14	5	18
5	15	14	5	14	12
13	9	15	23	13	14
30	37	5	29	53	3
13	1	1	12	0	0
2	13	1	11	13	0
13	22	3	14	21	7
22	20	18	6	18	27
		32			35
		1			1
