# Supplementary material for: Lateral septum DREADD activation alters male prairie vole prosocial and antisocial behaviors, not partner preferences
Source: Commun Biol. 2022 Nov 26;5:1299. doi: 10.1038/s42003-022-04274-z (PMC9701193; doi:10.1038/s42003-022-04274-z)
Supplement: Supplementary file 6 — Supplementary Dataset 4 [file 42003_2022_4274_MOESM6_ESM.xlsx]

## Sheet: Sheet1
Stranger			Partner
hM3+C21	hM3+saline	sham+C21	hM3+C21	hM3+saline	sham+C21
75.57	3.27	14.95	4.92	116.74	20.56
15.28	34.37	13.9	101.22	104.15	121.49
25.6	0	3.54	9.63	118.77	131.47
60.74		26.56	70.04		7.6
9.64		53.98	14.73		54.28
7.95	36.2	15.13	85.3	41.9	62.48
0	0.08	1.96	61.19	126.82	138.28
10.68	53.13	72.77	125.39	2.84	8.63
13.21	5.66	82.76	4.87	51.38	45.49
8.19	0.39	7.43	116.72	0.71	156.93
		0.61			163.82
