# Supplementary material for: Lateral septum DREADD activation alters male prairie vole prosocial and antisocial behaviors, not partner preferences
Source: Commun Biol. 2022 Nov 26;5:1299. doi: 10.1038/s42003-022-04274-z (PMC9701193; doi:10.1038/s42003-022-04274-z)
Supplement: Supplementary file 7 — Supplementary Dataset 5 [file 42003_2022_4274_MOESM7_ESM.xlsx]

## Sheet: Sheet1
hM3+C21	hM3+saline	sham+C21
-0.88	0.95	0.158147
0.74	0.5	0.794736
-0.45	1	0.94749
0.07		-0.55492
0.21		0.00277
0.83	0.07	0.61016
1	1	0.972101
0.84	-0.9	-0.78798
-0.46	0.8	-0.29059
0.87	0.29	0.909548
		0.992582
