# Supplementary material for: Lateral septum DREADD activation alters male prairie vole prosocial and antisocial behaviors, not partner preferences
Source: Commun Biol. 2022 Nov 26;5:1299. doi: 10.1038/s42003-022-04274-z (PMC9701193; doi:10.1038/s42003-022-04274-z)
Supplement: Supplementary file 8 — Supplementary Dataset 6 [file 42003_2022_4274_MOESM8_ESM.xlsx]

## Sheet: Sheet1
hM3+C21	hM3+saline	sham+C21
80.49	120.02	35.51
116.49	138.52	135.39
35.23	118.77	135.02
130.78		34.16
24.36		108.26
93.25	78.1	77.6
61.19	126.9	140.23
136.07	55.98	81.39
18.09	57.04	128.25
124.91	1.1	164.36
		164.43
