# Supplementary material for: Lateral septum DREADD activation alters male prairie vole prosocial and antisocial behaviors, not partner preferences
Source: Commun Biol. 2022 Nov 26;5:1299. doi: 10.1038/s42003-022-04274-z (PMC9701193; doi:10.1038/s42003-022-04274-z)
Supplement: Supplementary file 9 — Supplementary Dataset 7 [file 42003_2022_4274_MOESM9_ESM.xlsx]

## Sheet: Sheet1
Sex Naive			Pair Bonded
hM3+C21	hM3+saline	sham+C21	hM3+C21	hM3+saline	sham+C21
14.65	11.48	6.136	0	21.95	34.819
0	7.41	0	3.74	21.35	0
0.17	0.47	0	0.27	12.41	0
0	0	0	0	1.84	46.439
1.94	5.04	0	17.12	4.94	0
0	3.94	0	0	1.17	0
23.66	0	17.361	7.84	13.81	27.264
1.7	0	0	2.27	4.14	23.65
0	20.29	0	5.75	34.93	1.529
6.74	0	0.9	0	4.6	0
		0			0.901
		0			6.204
