# Supplementary material for: Lateral septum DREADD activation alters male prairie vole prosocial and antisocial behaviors, not partner preferences
Source: Commun Biol. 2022 Nov 26;5:1299. doi: 10.1038/s42003-022-04274-z (PMC9701193; doi:10.1038/s42003-022-04274-z)
Supplement: Supplementary file 10 — Supplementary Dataset 8 [file 42003_2022_4274_MOESM10_ESM.xlsx]

## Sheet: Sheet1
Sex Naive			Pair Bonded
hM3+C21	hM3+saline	sham+C21	hM3+C21	hM3+saline	sham+C21
1.5	0	5.572	0	18.02	67.027
0	1.23	0	0	45.24	0
0	0	0	4.5	0.63	0
0	0	12.873	0	0	20.063
0	0	0	1.23	0	0
0	0	0	0	0	0.991
0	0	5.21	7.04	8.31	23.918
0	0	0	0	13.51	52.458
0	5.67	0	12.35	105.08	0
0	0	1.167	0	5.47	0
		0			0
		0			17.376
