# Supplementary material for: Lateral septum DREADD activation alters male prairie vole prosocial and antisocial behaviors, not partner preferences
Source: Commun Biol. 2022 Nov 26;5:1299. doi: 10.1038/s42003-022-04274-z (PMC9701193; doi:10.1038/s42003-022-04274-z)
Supplement: Supplementary file 11 — Supplementary Dataset 9 [file 42003_2022_4274_MOESM11_ESM.xlsx]

## Sheet: Sheet1
Sex Naive			Pair Bonded
hM3+C21	hM3+saline	sham+C21	hM3+C21	hM3+saline	sham+C21
23.19	15.25	11.708	0	40.7	104.992
0	29.16	1.442	3.74	66.59	0.813
0.17	0.47	0	4.77	20.75	0
0	0	12.873	0	2.51	72.165
1.94	5.87	2.528	22.49	4.94	0
0	3.94	0	0	5.87	2.792
40.94	0	22.571	16.88	23.62	51.451
1.7	0.6	0	2.27	19.55	76.108
0	25.96	0	19.23	140.91	1.529
6.74	0	2.067	0	10.8	1.169
		0			0.901
		0			23.58
