# Supplementary material for: Lateral septum DREADD activation alters male prairie vole prosocial and antisocial behaviors, not partner preferences
Source: Commun Biol. 2022 Nov 26;5:1299. doi: 10.1038/s42003-022-04274-z (PMC9701193; doi:10.1038/s42003-022-04274-z)
Supplement: Supplementary file 12 — Supplementary Dataset 10 [file 42003_2022_4274_MOESM12_ESM.xlsx]

## Sheet: Sheet1
Sex Naive			Pair Bonded
hM3+C21	hM3+saline	sham+C21	hM3+C21	hM3+saline	sham+C21
0.9	24.72	9.505	37.3	0	0
0.8	0	1.979	7.17	0	33.568
6.11	4.84	24.657	3.74	0	0
11.28	0	0	66.26	0	0
0	0	2.88	0	0	0
1.4	0	0.899	5.94	5.74	3.69
1.04	0	0	0	0	0
0	5.1	40.317	55.75	0	0
7.64	0	2.998	1.17	0	1.982
0	0	27.542	0	0	11.794
		0			4.856
		16.662			0
