# Supplementary material for: Lateral septum DREADD activation alters male prairie vole prosocial and antisocial behaviors, not partner preferences
Source: Commun Biol. 2022 Nov 26;5:1299. doi: 10.1038/s42003-022-04274-z (PMC9701193; doi:10.1038/s42003-022-04274-z)
Supplement: Supplementary file 13 — Supplementary Dataset 11 [file 42003_2022_4274_MOESM13_ESM.xlsx]

## Sheet: Sheet1
Sex Naive			Pair Bonded
hM3+C21	hM3+saline	sham+C21	hM3+C21	hM3+saline	sham+C21
10.61	87.09	40.228	28.96	0	0
24.22	14.45	28.976	28.13	3.34	25.647
62.26	26.36	59.041	40.34	11.54	10.162
7.91	92.6	2.16	69.77	2.14	0
31.7	5	115.723	0	11.41	94.232
72.07	12.71	143.445	57.56	42.21	44.728
0	75.95	0.719	0	0	1.435
31.43	54.02	82.523	39.04	4.84	0
67.4	109.67	52.357	51.02	3.3	18.628
58.69	101.1	79.644	9.88	0	70.551
		53.457			29.684
		97.73			20.975
