# Supplementary material for: Lateral septum DREADD activation alters male prairie vole prosocial and antisocial behaviors, not partner preferences
Source: Commun Biol. 2022 Nov 26;5:1299. doi: 10.1038/s42003-022-04274-z (PMC9701193; doi:10.1038/s42003-022-04274-z)
Supplement: Supplementary file 14 — Supplementary Dataset 12 [file 42003_2022_4274_MOESM14_ESM.xlsx]

## Sheet: Sheet1
Sex Naive			Pair Bonded
hM3+C21	hM3+saline	sham+C21	hM3+C21	hM3+saline	sham+C21
97.27	152.72	204.823	90.52	7.44	0.988
58.86	42.65	111.933	50.52	19.02	111.952
124.56	75.18	127.791	101.14	31.1	43.46
49.95	184.89	17.996	190.65	44.78	4.768
90.99	16.91	212.359	2.4	69.6	175.685
86.39	26.96	191.216	94.2	84.72	135.152
6.88	145.21	19.698	0	5.21	17.459
59.96	69.8	164.316	123.49	18.48	0
105.34	127.48	89.571	66.28	3.47	103.857
82.11	139.17	161.448	44.58	65.3	189.806
		98.077			120.419
		199.765			59.124
