# Supplementary material for: Lateral septum DREADD activation alters male prairie vole prosocial and antisocial behaviors, not partner preferences
Source: Commun Biol. 2022 Nov 26;5:1299. doi: 10.1038/s42003-022-04274-z (PMC9701193; doi:10.1038/s42003-022-04274-z)
Supplement: Supplementary file 15 — Supplementary Dataset 13 [file 42003_2022_4274_MOESM15_ESM.xlsx]

## Sheet: Sheet1
hM3+C21	hM3+saline	sham+C21
1276.55	898.73	720.38
195.03	122.2	1427.26
18782.6	1239.34	1548.59
18436.1	442.69	1276.86
11232.8	1268.82	1244.12
1134.15	1487.48	655.47
106.1	1036.71	132.81
692.65	550.38	405.47
1686.48	763.1	708.75
1260.73	776.54	1683.63
		1540.25
		7628.65
