# Supplementary material for: Lateral septum DREADD activation alters male prairie vole prosocial and antisocial behaviors, not partner preferences
Source: Commun Biol. 2022 Nov 26;5:1299. doi: 10.1038/s42003-022-04274-z (PMC9701193; doi:10.1038/s42003-022-04274-z)
Supplement: Supplementary file 16 — Supplementary Dataset 14 [file 42003_2022_4274_MOESM16_ESM.xlsx]

## Sheet: Sheet1
hM3+C21	hM3+saline	sham+C21
2.29	1.52	1.2
0.33	0.2	2.38
31.57	2.09	2.58
30.91	0.74	2.13
18.9	2.12	2.07
1.94	2.51	1.09
0.18	1.73	0.22
1.24	0.93	0.68
2.81	1.3	1.18
2.12	1.74	2.81
		2.57
		12.72
