# Supplementary material for: Lateral septum DREADD activation alters male prairie vole prosocial and antisocial behaviors, not partner preferences
Source: Commun Biol. 2022 Nov 26;5:1299. doi: 10.1038/s42003-022-04274-z (PMC9701193; doi:10.1038/s42003-022-04274-z)
Supplement: Supplementary file 17 — Supplementary Dataset 15 [file 42003_2022_4274_MOESM17_ESM.xlsx]

## Sheet: Sheet1
hM3+C21	hM3+Saline	Sham+C21
52	76	285
100	34	100
196	108	98
32		160
283		186
190	226	445
190	50	90
78	179	211
86	556	62
70	50	28
		18
